# Supplementary material for: Atypical Resting State Functional Neural Network in Children With Autism Spectrum Disorder: Graph Theory Approach
Source: Front Psychiatry. 2021 Dec 14;12:790234. doi: 10.3389/fpsyt.2021.790234 (PMC8712628; doi:10.3389/fpsyt.2021.790234)
Supplement: Supplementary file 2 [file Data_Sheet_2.xls]

## Sheet: SupplementaryTable1
Supplementary Table 1. Scores and subscores of ADOS-2 in children with autism spectrum disorder
ADOS-2 scores	Module 1 ASD N = 1	Module 2 ASD N=17	Module 3 ASD N=2
SA	2 (0)	6.24 (3.83)	7.0 (1.0)
RRB	4 (0)	2.18 (1.46)	2.5 (0.5)
Total	6 (0)	8.41 (4.42)	9.5 (1.5)
CSS	2 (0)	4.47 (2.23)	6.0 (1.0)
Numbers are mean (standard deviation) or counts
ADOS2 = Autism Diagnostic Observation Schedule 2
SA = Social Affect
RRB = Restricted and Repetitive Behaviors
CSS = Calibrated Severity Scores
We recruited 21 children with ASD, but one female child with ASD was excluded from analyses because of excessive motion noise.

## Sheet: SupplementaryTable2
Supplementary Table 2. Differences between ASD and TD on SW using Student's t-test
Frequency band	Threshold (%)	t	p (two-tailed)	p (one-tailed)
Delta	10	2.39226	0.021187	0.0105935
Delta	12	0.761677	0.45041	0.225205
Delta	14	1.11404	0.271452	0.135726
Delta	16	0.716484	0.477566	0.238783
Delta	18	-0.127406	0.899213	0.449606
Delta	20	0.127669	0.899006	0.449503
Delta	22	0.025369	0.979878	0.489939
Delta	24	-0.07296	0.942176	0.471088
Delta	26	-0.00407725	0.996766	0.498383
Delta	28	-0.615702	0.541337	0.270668
Delta	30	-0.33705	0.737719	0.368859
Theta	10	2.15305	0.0369671	0.0184835
Theta	12	0.857076	0.396155	0.198077
Theta	14	0.989787	0.327815	0.163908
Theta	16	1.32221	0.193087	0.0965437
Theta	18	0.34125	0.734578	0.367289
Theta	20	0.817762	0.418002	0.209001
Theta	22	0.49483	0.623239	0.31162
Theta	24	0.25991	0.796174	0.398087
Theta	26	-0.828254	0.4121	0.20605
Theta	28	-0.794817	0.431085	0.215543
Theta	30	-0.675238	0.50314	0.25157
Alpha	10	-0.221733	0.825571	0.412786
Alpha	12	0.0836011	0.933762	0.466881
Alpha	14	-0.0481248	0.96184	0.48092
Alpha	16	0.473637	0.638155	0.319077
Alpha	18	0.994298	0.32564	0.16282
Alpha	20	1.22022	0.229031	0.114516
Alpha	22	0.909341	0.368239	0.18412
Alpha	24	0.763018	0.449618	0.224809
Alpha	26	1.03248	0.307621	0.153811
Alpha	28	0.900535	0.372852	0.186426
Alpha	30	1.25026	0.217966	0.108983
Beta	10	2.18525	0.0343661	0.0171831
Beta	12	2.00225	0.05159	0.025795
Beta	14	2.64538	0.0113498	.006 *
Beta	16	2.93806	0.00529121	.003 *
Beta	18	2.88322	0.0061242	.003 *
Beta	20	2.66699	0.0107437	.005 *
Beta	22	2.86459	0.00643392	.003 *
Beta	24	2.29587	0.0266209	0.0133104
Beta	26	1.92253	0.0611798	0.0305899
Beta	28	2.31289	0.0255793	0.0127897
Beta	30	2.36427	0.0226513	0.0113257
Gamma	10	1.25722	0.215461	0.107731
Gamma	12	0.861192	0.393909	0.196954
Gamma	14	0.596673	0.553855	0.276927
Gamma	16	0.73255	0.467808	0.233904
Gamma	18	0.830983	0.410574	0.205287
Gamma	20	0.753943	0.454992	0.227496
Gamma	22	0.759813	0.451512	0.225756
Gamma	24	0.579281	0.565422	0.282711
Gamma	26	1.09762	0.278479	0.139239
Gamma	28	1.15949	0.252657	0.126328
Gamma	30	1.0345	0.306684	0.153342
ASD = Autism Spectrum Disorder
TD = Typically Developing Children
SW = small-worldness

## Sheet: SupplementaryTable3
Supplementary Table 3. Difference between ASD and TD in graph metrics in matched participants with each threshold
Frequency band	Graph metrics	Threshold (%)	Coeff.	S.E.	t	p	95% CI			R2
Delta	SW	10	-0.125939	0.0497296	-2.53248	0.0155778	-0.226612	-	-0.0252671	0.144404
Delta	SW	12	-0.035106	0.0346738	-1.01246	0.317719	-0.105299	-	0.0350874	0.0262673
Delta	SW	14	-0.0249023	0.0240511	-1.03539	0.307031	-0.0735912	-	0.0237866	0.0274373
Delta	SW	16	3.50996e-05	0.0224028	0.00156675	0.998758	-0.0453169	-	0.0453871	6.45977e-08
Delta	SW	18	-0.0026518	0.0184805	-0.143492	0.88666	-0.0400635	-	0.0347599	0.000541546
Delta	SW	20	0.000925803	0.0171971	0.0538347	0.957349	-0.033888	-	0.0357396	7.62619e-05
Delta	SW	22	0.00434536	0.0150824	0.288109	0.774829	-0.0261873	-	0.034878	0.00217962
Delta	SW	24	0.0016041	0.0124955	0.128374	0.89853	-0.0236918	-	0.0269	0.000433494
Delta	SW	26	0.00291626	0.0119499	0.244042	0.808511	-0.021275	-	0.0271075	0.00156482
Delta	SW	28	0.0084228	0.00986058	0.854189	0.398353	-0.0115389	-	0.0283845	0.0188393
Delta	SW	30	0.00849122	0.00768905	1.10433	0.276395	-0.00707444	-	0.0240569	0.0310952
Delta	CC	10	-0.0223211	0.00603443	-3.69896	.001 *	-0.0345371	-	-0.010105	0.264738
Delta	CC	12	-0.00848467	0.00605849	-1.40046	0.169489	-0.0207494	-	0.0037801	0.0490797
Delta	CC	14	-0.0102526	0.00536901	-1.90958	0.063758	-0.0211216	-	0.000616426	0.0875585
Delta	CC	16	-0.00280058	0.00600106	-0.466681	0.643393	-0.0149491	-	0.00934793	0.00569868
Delta	CC	18	-0.00230286	0.00593128	-0.388257	0.699992	-0.0143101	-	0.00970438	0.00395127
Delta	CC	20	-0.00188021	0.0060572	-0.310408	0.757947	-0.0141424	-	0.010382	0.0025292
Delta	CC	22	-0.0039552	0.00598287	-0.661088	0.512544	-0.0160669	-	0.00815648	0.0113702
Delta	CC	24	-0.00185611	0.00570587	-0.325299	0.746739	-0.013407	-	0.00969481	0.00277699
Delta	CC	26	0.000344748	0.00570682	0.0604099	0.952146	-0.0112081	-	0.0118976	9.60263e-05
Delta	CC	28	0.00380084	0.00539381	0.704667	0.485314	-0.00711835	-	0.01472	0.0128987
Delta	CC	30	0.00336134	0.00499611	0.672791	0.505151	-0.00675276	-	0.0134754	0.0117716
Delta	cPL	10	-0.0180301	0.0168585	-1.06949	0.291594	-0.0521583	-	0.0160982	0.0292209
Delta	cPL	12	-0.00237712	0.0126028	-0.188619	0.851395	-0.0278901	-	0.0231359	0.000935363
Delta	cPL	14	0.00188462	0.0103591	0.18193	0.856605	-0.0190862	-	0.0228554	0.000870251
Delta	cPL	16	0.00384108	0.00639861	0.600299	0.55187	-0.00911222	-	0.0167944	0.00939406
Delta	cPL	18	0.00574183	0.00539309	1.06466	0.293747	-0.00517591	-	0.0166596	0.0289652
Delta	cPL	20	0.00533503	0.00508827	1.04849	0.301034	-0.00496564	-	0.0156357	0.0281166
Delta	cPL	22	-0.000249681	0.00401669	-0.062161	0.95076	-0.00838104	-	0.00788168	0.000101673
Delta	cPL	24	0.00132498	0.00341613	0.387859	0.700285	-0.00559062	-	0.00824057	0.00394319
Delta	cPL	26	0.00171115	0.00315906	0.541666	0.591211	-0.00468403	-	0.00810634	0.00766194
Delta	cPL	28	-0.000122383	0.00225671	-0.0542306	0.957036	-0.00469086	-	0.00444609	7.73875e-05
Delta	cPL	30	0.000305653	0.00139099	0.219738	0.827251	-0.00251025	-	0.00312155	0.00126904
Theta	SW	10	-0.148405	0.0507693	-2.92313	.006 *	-0.251182	-	-0.0456281	0.18358
Theta	SW	12	-0.0592263	0.0418588	-1.41491	0.165238	-0.143965	-	0.0255124	0.0500466
Theta	SW	14	-0.0354018	0.0418515	-0.845891	0.402909	-0.120126	-	0.0493222	0.0184818
Theta	SW	16	-0.0331153	0.0316537	-1.04618	0.302089	-0.0971949	-	0.0309642	0.0279959
Theta	SW	18	-0.00875156	0.0249559	-0.350681	0.727765	-0.0592722	-	0.0417691	0.00322579
Theta	SW	20	-0.0161797	0.021471	-0.753562	0.455756	-0.0596454	-	0.027286	0.0147236
Theta	SW	22	-0.0147062	0.0183296	-0.802319	0.427358	-0.0518124	-	0.0224001	0.0166577
Theta	SW	24	-0.0134019	0.016436	-0.815398	0.419926	-0.0466748	-	0.0198711	0.0171958
Theta	SW	26	0.00659136	0.0131565	0.500999	0.619262	-0.0200425	-	0.0332252	0.00656191
Theta	SW	28	0.00439473	0.0124739	0.352313	0.72655	-0.0208574	-	0.0296469	0.0032558
Theta	SW	30	0.00667425	0.0114999	0.580376	0.565087	-0.016606	-	0.0299545	0.00878623
Theta	CC	10	-0.00260466	0.00944541	-0.275759	0.784227	-0.0217259	-	0.0165166	0.00199714
Theta	CC	12	0.00746582	0.00899774	0.829745	0.411866	-0.0107491	-	0.0256808	0.0177954
Theta	CC	14	0.00816903	0.0107782	0.757922	0.453173	-0.0136503	-	0.0299884	0.0148919
Theta	CC	16	0.00615867	0.0107085	0.575119	0.568601	-0.0155196	-	0.0278369	0.00862914
Theta	CC	18	0.00599208	0.00947323	0.632527	0.53083	-0.0131855	-	0.0251696	0.010419
Theta	CC	20	0.00631844	0.00871493	0.725013	0.472885	-0.011324	-	0.0239609	0.013644
Theta	CC	22	0.0056264	0.00775985	0.725066	0.472853	-0.0100826	-	0.0213354	0.0136459
Theta	CC	24	0.00590091	0.00733257	0.804753	0.425969	-0.0089431	-	0.0207449	0.0167572
Theta	CC	26	0.0104065	0.00677704	1.53555	0.132934	-0.00331293	-	0.0241259	0.058425
Theta	CC	28	0.00986336	0.00637969	1.54606	0.13038	-0.00305165	-	0.0227784	0.0591798
Theta	CC	30	0.0101779	0.00631125	1.61266	0.115094	-0.00259857	-	0.0229543	0.0640547
Theta	cPL	10	0.0304659	0.0226131	1.34727	0.185874	-0.015312	-	0.0762437	0.0455888
Theta	cPL	12	0.0229381	0.0163622	1.40189	0.169063	-0.0101855	-	0.0560617	0.0491754
Theta	cPL	14	0.0267678	0.0162454	1.64771	0.107657	-0.00611936	-	0.059655	0.066682
Theta	cPL	16	0.0150725	0.0124891	1.20685	0.234949	-0.0102104	-	0.0403555	0.0369138
Theta	cPL	18	0.0113831	0.00954678	1.19235	0.240516	-0.00794332	-	0.0307096	0.036064
Theta	cPL	20	0.0139785	0.00860319	1.6248	0.112472	-0.00343778	-	0.0313947	0.0649601
Theta	cPL	22	0.00937976	0.00687096	1.36513	0.18024	-0.00452976	-	0.0232893	0.0467491
Theta	cPL	24	0.00774503	0.00485801	1.59428	0.119158	-0.00208949	-	0.0175795	0.0626942
Theta	cPL	26	0.00517608	0.00351665	1.47188	0.149288	-0.00194301	-	0.0122952	0.0539361
Theta	cPL	28	0.00438424	0.00232797	1.88329	0.0673314	-0.00032848	-	0.00909696	0.0853686
Theta	cPL	30	0.00500789	0.00157324	3.18316	.003 *	0.00182302	-	0.00819275	0.210513
Alpha	SW	10	0.023684	0.0442364	0.535396	0.595496	-0.0658679	-	0.113236	0.0074869
Alpha	SW	12	0.0199289	0.0383583	0.519546	0.606393	-0.0577234	-	0.0975812	0.00705327
Alpha	SW	14	0.0128798	0.0337575	0.381539	0.704928	-0.0554586	-	0.0812182	0.00381623
Alpha	SW	16	-0.0157236	0.03057	-0.514346	0.609989	-0.0776093	-	0.0461622	0.00691376
Alpha	SW	18	-0.00673652	0.0248111	-0.271513	0.787466	-0.0569639	-	0.0434908	0.00193622
Alpha	SW	20	-0.0225107	0.0250571	-0.898376	0.374642	-0.0732363	-	0.0282148	0.0207972
Alpha	SW	22	-0.0056437	0.0262124	-0.215307	0.83068	-0.0587079	-	0.0474205	0.00121843
Alpha	SW	24	-0.00018819	0.0222361	-0.00846328	0.993292	-0.0452027	-	0.0448264	1.88492e-06
Alpha	SW	26	-0.0119814	0.0192486	-0.622457	0.537359	-0.0509483	-	0.0269854	0.0100932
Alpha	SW	28	-0.00461775	0.0161614	-0.285726	0.776639	-0.0373349	-	0.0280994	0.0021438
Alpha	SW	30	-0.00983665	0.0140333	-0.700952	0.487604	-0.0382455	-	0.0185722	0.0127648
Alpha	CC	10	-0.0169668	0.0162169	-1.04624	0.30206	-0.0497962	-	0.0158627	0.0279992
Alpha	CC	12	-0.0116694	0.0187692	-0.621731	0.537831	-0.0496658	-	0.0263269	0.0100699
Alpha	CC	14	-0.0124491	0.0173458	-0.717699	0.477332	-0.0475639	-	0.0226657	0.0133738
Alpha	CC	16	-0.0225371	0.0183033	-1.23131	0.225773	-0.0595902	-	0.014516	0.0383673
Alpha	CC	18	-0.0186861	0.0195152	-0.957515	0.34436	-0.0581924	-	0.0208203	0.0235588
Alpha	CC	20	-0.0224429	0.0189159	-1.18645	0.242808	-0.0607362	-	0.0158504	0.0357208
Alpha	CC	22	-0.0175706	0.018979	-0.925793	0.360396	-0.0559915	-	0.0208503	0.0220575
Alpha	CC	24	-0.0112006	0.0184172	-0.60816	0.546699	-0.0484844	-	0.0260831	0.00963931
Alpha	CC	26	-0.013052	0.0178023	-0.733167	0.467956	-0.0490908	-	0.0229868	0.0139483
Alpha	CC	28	-0.00910426	0.0181108	-0.502699	0.618077	-0.0457676	-	0.0275591	0.00660623
Alpha	CC	30	-0.0105786	0.0169837	-0.622869	0.537091	-0.0449603	-	0.0238031	0.0101064
Alpha	cPL	10	-0.0578843	0.0552708	-1.04728	0.301585	-0.169774	-	0.0540057	0.0280535
Alpha	cPL	12	-0.000265372	0.0358294	-0.00740654	0.994129	-0.0727982	-	0.0722674	1.4436e-06
Alpha	cPL	14	-0.000296845	0.0276117	-0.0107507	0.991479	-0.0561938	-	0.0556001	3.04151e-06
Alpha	cPL	16	-0.0054742	0.0258699	-0.211605	0.833546	-0.0578452	-	0.0468968	0.00117694
Alpha	cPL	18	0.00119183	0.0256334	0.0464954	0.963159	-0.0507002	-	0.0530839	5.68868e-05
Alpha	cPL	20	-0.00496962	0.0234326	-0.212082	0.833177	-0.0524064	-	0.0424672	0.00118225
Alpha	cPL	22	0.00190197	0.0248004	0.0766911	0.939272	-0.0483038	-	0.0521077	0.000154753
Alpha	cPL	24	-8.70292e-05	0.0190207	-0.00457551	0.996373	-0.0385924	-	0.0384183	5.50928e-07
Alpha	cPL	26	0.00814767	0.0179506	0.453894	0.652487	-0.0281914	-	0.0444867	0.00539234
Alpha	cPL	28	-0.00152326	0.0100421	-0.151688	0.880235	-0.0218524	-	0.0188058	0.00060514
Alpha	cPL	30	-0.00402555	0.00751121	-0.535939	0.595124	-0.0192312	-	0.0111801	0.00750198
Beta	SW	10	-0.12388	0.0718725	-1.72361	0.0929074	-0.269378	-	0.0216183	0.0725107
Beta	SW	12	-0.0816724	0.0524591	-1.55688	0.12779	-0.18787	-	0.0245255	0.0599613
Beta	SW	14	-0.100181	0.0415596	-2.41053	0.0208744	-0.184314	-	-0.0160479	0.132632
Beta	SW	16	-0.131985	0.0430299	-3.06729	.004 *	-0.219095	-	-0.0448755	0.198452
Beta	SW	18	-0.104681	0.034918	-2.99791	.005 *	-0.175369	-	-0.0339931	0.191273
Beta	SW	20	-0.0827527	0.0292561	-2.82856	.007 *	-0.141979	-	-0.0235267	0.173926
Beta	SW	22	-0.0761025	0.0255726	-2.97593	.005 *	-0.127872	-	-0.0243334	0.189008
Beta	SW	24	-0.0530379	0.0205642	-2.57914	0.0138998	-0.0946678	-	-0.0114079	0.148974
Beta	SW	26	-0.0328626	0.0181947	-1.80617	0.0788177	-0.0696957	-	0.00397058	0.0790611
Beta	SW	28	-0.0311165	0.0147709	-2.10661	0.0418097	-0.0610186	-	-0.00121444	0.104572
Beta	SW	30	-0.0269753	0.0124526	-2.16624	0.0366318	-0.0521842	-	-0.00176641	0.109916
Beta	CC	10	-0.00200991	0.0113539	-0.177023	0.86043	-0.0249947	-	0.0209749	0.000823983
Beta	CC	12	0.00339621	0.0101267	0.335371	0.73919	-0.0171043	-	0.0238967	0.0029511
Beta	CC	14	0.00035171	0.00989364	0.0355491	0.971828	-0.0196769	-	0.0203803	3.32552e-05
Beta	CC	16	-0.0103346	0.00920507	-1.12271	0.268604	-0.0289693	-	0.00830006	0.0321055
Beta	CC	18	-0.0069099	0.00955625	-0.723076	0.47406	-0.0262555	-	0.0124357	0.0135722
Beta	CC	20	-0.00537087	0.00993882	-0.540393	0.592079	-0.025491	-	0.0147492	0.00762626
Beta	CC	22	-0.00659506	0.00997249	-0.661325	0.512394	-0.0267833	-	0.0135932	0.0113783
Beta	CC	24	-0.00284903	0.00945096	-0.301454	0.764712	-0.0219815	-	0.0162834	0.00238573
Beta	CC	26	0.00298439	0.00943823	0.316202	0.753579	-0.0161223	-	0.0220911	0.00262425
Beta	CC	28	0.00391108	0.00935462	0.418091	0.678234	-0.0150263	-	0.0228485	0.00457894
Beta	CC	30	0.00510983	0.00887834	0.575539	0.56832	-0.0128634	-	0.0230831	0.00864165
Beta	cPL	10	0.0190733	0.0353539	0.539497	0.592691	-0.0524969	-	0.0906436	0.00760117
Beta	cPL	12	0.00572554	0.0254065	0.225357	0.822909	-0.0457073	-	0.0571584	0.00133468
Beta	cPL	14	0.013381	0.0195845	0.683246	0.498596	-0.0262657	-	0.0530277	0.0121358
Beta	cPL	16	0.00269122	0.0167277	0.160884	0.873037	-0.0311723	-	0.0365547	0.000680684
Beta	cPL	18	0.00714574	0.0165655	0.431363	0.668642	-0.0263893	-	0.0406808	0.00487284
Beta	cPL	20	0.00775988	0.0175302	0.442658	0.660522	-0.0277281	-	0.0432479	0.00513003
Beta	cPL	22	0.00852962	0.0130488	0.653669	0.517261	-0.0178864	-	0.0349456	0.0111193
Beta	cPL	24	0.00776824	0.010158	0.764742	0.449149	-0.0127955	-	0.028332	0.015157
Beta	cPL	26	0.00607703	0.00776444	0.782674	0.438669	-0.00964126	-	0.0217953	0.0158647
Beta	cPL	28	0.00352614	0.00581842	0.606031	0.548098	-0.00825264	-	0.0153049	0.00957257
Beta	cPL	30	0.00272093	0.00431877	0.630024	0.53245	-0.00602196	-	0.0114638	0.0103375
Gamma	SW	10	-0.022587	0.055301	-0.408438	0.685245	-0.134538	-	0.089364	0.00437085
Gamma	SW	12	-0.0310517	0.0544622	-0.570151	0.571931	-0.141305	-	0.0792013	0.00848196
Gamma	SW	14	-0.0294626	0.0470039	-0.626811	0.534531	-0.124617	-	0.0656919	0.0102335
Gamma	SW	16	-0.0211372	0.0402198	-0.525543	0.60226	-0.102558	-	0.0602835	0.00721584
Gamma	SW	18	-0.0151704	0.0371858	-0.407963	0.68559	-0.0904491	-	0.0601083	0.00436074
Gamma	SW	20	-0.0092903	0.0323903	-0.286823	0.775806	-0.0748611	-	0.0562805	0.00216026
Gamma	SW	22	-0.0103143	0.0321767	-0.320553	0.750305	-0.0754526	-	0.054824	0.00269677
Gamma	SW	24	-0.0138884	0.0265899	-0.522318	0.604481	-0.0677168	-	0.0399401	0.00712819
Gamma	SW	26	-0.0211402	0.0235249	-0.898628	0.37451	-0.0687639	-	0.0264836	0.0208087
Gamma	SW	28	-0.0174276	0.0211922	-0.822357	0.416004	-0.060329	-	0.0254739	0.0174854
Gamma	SW	30	-0.0140842	0.0178964	-0.786985	0.436172	-0.0503136	-	0.0221452	0.0160372
Gamma	CC	10	-0.00261377	0.0123117	-0.212299	0.833009	-0.0275376	-	0.0223101	0.00118467
Gamma	CC	12	-0.00767648	0.011152	-0.688353	0.495412	-0.0302524	-	0.0148995	0.0123156
Gamma	CC	14	-0.0100961	0.0131111	-0.770043	0.446035	-0.0366381	-	0.0164459	0.0153646
Gamma	CC	16	-0.00436138	0.0116641	-0.373916	0.710545	-0.0279741	-	0.0192513	0.0036658
Gamma	CC	18	-0.000192763	0.0118954	-0.0162048	0.987156	-0.0242738	-	0.0238883	6.91037e-06
Gamma	CC	20	-0.000652662	0.0107911	-0.0604815	0.952089	-0.0224981	-	0.0211928	9.62543e-05
Gamma	CC	22	-0.000868844	0.0093793	-0.0926342	0.926681	-0.0198562	-	0.0181186	0.000225767
Gamma	CC	24	-0.00335932	0.0100523	-0.334184	0.740078	-0.0237092	-	0.0169905	0.00293031
Gamma	CC	26	-0.00308433	0.0110626	-0.278808	0.781904	-0.0254793	-	0.0193107	0.00204145
Gamma	CC	28	-0.00283494	0.010348	-0.273959	0.7856	-0.0237834	-	0.0181135	0.0019712
Gamma	CC	30	-0.00187226	0.0104388	-0.179355	0.858612	-0.0230046	-	0.01926	0.000845819
Gamma	cPL	10	0.0162842	0.0442766	0.367783	0.715076	-0.0733491	-	0.105917	0.00354696
Gamma	cPL	12	-0.00985138	0.0332416	-0.296357	0.768571	-0.0771456	-	0.0574428	0.00230591
Gamma	cPL	14	-0.0155907	0.0228797	-0.681424	0.499735	-0.0619082	-	0.0307267	0.0120719
Gamma	cPL	16	-0.00988613	0.0185097	-0.534104	0.59638	-0.0473571	-	0.0275849	0.0074511
Gamma	cPL	18	-0.0127785	0.014484	-0.882252	0.383187	-0.0420999	-	0.0165428	0.0200723
Gamma	cPL	20	-0.00623468	0.0120617	-0.516899	0.608222	-0.0306523	-	0.0181829	0.00698209
Gamma	cPL	22	-0.000325588	0.0116277	-0.0280011	0.977808	-0.0238646	-	0.0232134	2.06328e-05
Gamma	cPL	24	-0.00994939	0.0148885	-0.668261	0.508006	-0.0400895	-	0.0201908	0.0116154
Gamma	cPL	26	-0.00153522	0.0130324	-0.1178	0.906847	-0.027918	-	0.0248475	0.000365047
Gamma	cPL	28	0.00185839	0.0120935	0.153668	0.878685	-0.0226237	-	0.0263405	0.000621033
Gamma	cPL	30	0.00110707	0.00829831	0.133409	0.894574	-0.015692	-	0.0179061	0.000468148
ASD = Autism Spectrum Disorder
TD = Typically Developing Children
SW = small-worldness
CC = clustering coefficient
cPL = characteristic path length

## Sheet: SupplementaryTable4
Supplementary Table 4. Effects of ADOS2 score on SW in the beta band with κ of 0.2
vs. SW	Coeff.	Robust S.E.	95% CI			t	p	F	R2
ADOS2_SA	-0.000545298	0.00556576	-0.0124084	-	0.0113178	-0.0979737	0.92325	0.00959885	0.000604839
ADOS2_RRB	0.013291	0.0103601	-0.00879095	-	0.0353729	1.28291	0.218994	1.64585	0.0526171
ADOS2_Total	0.00105059	0.0048303	-0.00924494	-	0.0113461	0.2175	0.83075	0.0473061	0.00299382
ADOS2_CS	0.00513964	0.0106746	-0.0176128		0.0278921	0.481481	0.637123	0.231824	0.0181731
SW = small-worldness
ADOS2 = Autism Diagnostic Observation Schedule 2
SA = Social Affect
RRB = Restricted and Repetitive Behaviors
CS = Calibrated Scores
